# Supplementary material for: IFN-γ stimulated murine and human neurons mount anti-parasitic defenses against the intracellular parasite Toxoplasma gondii
Source: Nat Commun. 2022 Aug 8;13:4605. doi: 10.1038/s41467-022-32225-z (PMC9360015; doi:10.1038/s41467-022-32225-z)
Supplement: Supplementary file 4 — Source Data [file 41467_2022_32225_MOESM4_ESM.xlsx]

## Sheet: Figure 1a
	Gene		Unstimulated Log2 Fold change
			1	2	3
	Stat1		1	1	1
	Irf1		1	1	1
	Irgm1		1	1	1
	Gbp2		1	1	1
	Irgb6		1	1	1
	Irga6		1	1	1
	MhcI		1	1	1
			4hr IFN-gamma Log2 Fold change
			1	2	3
	Stat1		2.845	3.145	2.69
	Irf1		5.09	5.025	5.29
	Irgm1		4.52	3.785	4.12
	Gbp2		7.105	6.295	7.09
	Irgb6		2.44	4.28	5.29
	Irga6		0.72	3.32	5.605
	MhcI		0.36	-0.02	0.205
			24hr IFN-gamma Log2 Fold change
			1	2	3
	Stat1		4.65	5.765	4.74
	Irf1		6.505	7.13	6.27
	Irgm1		5.335	6.03	5.46
	Gbp2		8.17	9.13	8.9
	Irgb6		6.27	7.005	7.56
	Irga6		2.595	6.485	8.01
	MhcI		2.275	1.23	2.065

## Sheet: Figure 1 b, c
				Gene		Unstimulated				24h IFN-gamma				48h IFN-gamma
						1	2	3		1	2	3		1	2	3
				STAT1		1.32154	0.838832	0.839627		7.75284	6.29927	14.0437		39.5137	33.4295	37.8977
				pSTAT1		0.997038	1.63834	0.364624		61.1507	53.4922	285.595		108.455	72.8498	368.927
				IRGA6		1.62239	0.377612	1.37598		11.2538	65.7645	8.19345		11.4195	75.5902	10.6049
				IRGB6		1.29857	0.701432	0.535176		3.51212	5.35651	12.728		3.94845	5.18775	8.15967

## Sheet: Figure 1d
			pSTAT1 mean fluorescence intensity
				Experiment 1		Experiment 2		Experiment 3
		Unstimulated		2486.24		1986.48		180.455
		IFN-gamma		29545		66011		16864
		p-value		<0.0001		<0.0001		<0.0001

## Sheet: Figure 2 a-c
	Type I	Percentage infected neurons
			3h				12h				24h
			1	2	3		1	2	3		1	2	3
	Unstimulated		100	100	100		100	100	100		100	100	100
	IFN-gamma		101.21	102.56	99.89		98.54	105.26	103.85		108.22	101.58	104.26
	p-value				0.8614				0.3981				0.0487
	Type II	Percentage infected neurons
			3h				12h				24h
			1	2	3		1	2	3		1	2	3
	Unstimulated		100	100	100		100	100	100		100	100	100
	IFN-gamma		102.08	99.886	108.927		79.6288	77.2721	76.1159		73.3	70.9056	68.4885
	p-value				0.2087				<0.0001				<0.0001
	Type III	Percentage infected neurons
			3h				12h				24h
			1	2	3		1	2	3		1	2	3
	Unstimulated		100	100	100		100	100	100		100	100	100
	IFN-gamma		94.2105	95	98.5455		72.549	71.1539	81.9149		70.2793	67.3418	75
	p-value				0.3257				<0.0001				<0.0001

## Sheet: Figure 2 f, h
			Percentage of T. gondii positive GFP positive cells
				Experiment 1			Experiment 2			Experiment 3
				II-Rcre	II-Gcre		II-Rcre	II-Gcre		II-Rcre	II-Gcre
				70	100		63.7	98.3		67.3	98
		p-value									0.0014
			Percentage of T. gondii positive GFP positive cells
				Experiment 1			Experiment 2			Experiment 3			Experiment 4
					II-Gcre			II-Gcre			II-Gcre			II-Gcre
		Unstimulated			98.3			98.8			92.7			97.6
		IFN-gamma			80.1			73.9			81.4			77.7
		p-value												0.0002

## Sheet: Figure 3 b, d, f, h
			Percentage of Irga6 positive vacuoles - WT neurons
				Experiment 1			Experiment 2			Experiment 3
				III	III+ROP18		III	III+ROP18		III	III+ROP18
		Unstimulated		1	0		0	0		0	1
		IFN-gamma		13.26	1		19	1		17	4
		p-value								0.0087	0.2322
			Percentage of Irga6 positive vacuoles - Irgm1/m3 KO neurons
				Experiment 1			Experiment 2			Experiment 3
				III	III+ROP18		III	III+ROP18		III	III+ROP18
		Unstimulated		0	0		0	0		0	0
		IFN-gamma		0	0		0	0		0	0

## Sheet: Figure 4 a, b, d
	WT neurons- Type III	Percentage infected neurons
			12h				24h
			1	2	3		1	2	3
	Unstimulated		100	100	100		100	100	100
	IFN-gamma		80.52	78.89	81.45		74.48	76.42	69.81
	p-value				<0.0001				<0.0001
	WT neurons- III+ROP18	Percentage infected neurons
			12h				24h
			1	2	3		1	2	3
	Unstimulated		100	100	100		100	100	100
	IFN-gamma		100.273	98.94	90.13		107.127	113.72	105.564
	p-value				0.614				0.0425
	Irgm1/m3 KO neurons- Type III	Percentage infected neurons
			12h				24h
			1	2	3		1	2	3
	Unstimulated		100	100	100		100	100	100
	IFN-gamma		95.652	76.923	105		109.302	108.62	97.959
	p-value				0.9015				0.9612
	Irgm1/m3 KO neurons- III+ ROP18	Percentage infected neurons
			12h				24h
			1	2	3		1	2	3
	Unstimulated		100	100	100		100	100	100
	IFN-gamma		100	177.77	81.39		128.57	88.235	116.923
	p-value				0.7089				0.9256
	Cre reporter Irgm1/m3 KO neurons		Percentage of T. gondii positive GFP positive cells
				Experiment 1		Experiment 2		Experiment 3		Experiment 4
		Unstimulated		98.6		96.3		98.08		99.53
		IFN-gamma		98.4		98.6		96.25		97.81
		p-value								0.6898

## Sheet: Figure 5 d
				GCre Renderings
				mouse	n	infected	uninfected	sex
				4665	19	9	10	M
				4659	2	1	1	M
				4667	6	5	1	M
				4664	1	1	0	M
				4679	1	1	0	M
				5103	6	1	5	F
				totals	35	18	17

## Sheet: Figure 6 b, d
		Type II	Percentage infected neurons
				3h				12h				24h
				1	2			1	2			1	2
		Unstimulated		100	100			100	100			100	100
		IFN-gamma		91.4	96.63			50.885	57.315			47.2	48.23
		p-value				0.1363				<0.0001				<0.0001
		Type III	Percentage infected neurons
				3h				12h				24h
				1	2			1	2			1	2
		Unstimulated		100	100			100	100			100	100
		IFN-gamma		106.03	120.2			38.18	44.65			30.54	58.59
		p-value				0.5005				0.0022				0.0029

## Sheet: Supplementary figure 1
			Percentage of cells
			1	2	3
	Neurons		95.4	96.2	95
	Astrocytes		4.4	3.8	5
	Microglia		0	0	0

[truncated: 2 more sheets: Supplementary figure 2, Supplementary figure 3]
